# Supplementary material for: Machine Learning-Assisted Computational Screening of Metal-Organic Frameworks for Atmospheric Water Harvesting
Source: Nanomaterials (Basel). 2022 Jan 3;12(1):159. doi: 10.3390/nano12010159 (PMC8746952; doi:10.3390/nano12010159)
Supplement: Supplementary file 1 [file nanomaterials-12-00159-s001.zip]

Archive with 2 entries (2 files):
- Supplementary Materials.pdf
- Top 200 CoRE-MOFs and hMOFs.xlsx
